# Supplementary material for: Novel RNA-Seq Signatures Post-Methamphetamine and Oxycodone Use in a Model of HIV-Associated Neurocognitive Disorders
Source: Viruses. 2023 Sep 19;15(9):1948. doi: 10.3390/v15091948 (PMC10534928; doi:10.3390/v15091948)
Supplement: Supplementary file 1 [file viruses-15-01948-s001.zip]

Archive with 8 entries (7 files):
- Supplemental Tables/
- __MACOSX/._Supplemental Tables
- Supplemental Tables/Table S1.xlsx
- __MACOSX/Supplemental Tables/._Table S1.xlsx
- Supplemental Tables/Table S3.xlsx
- __MACOSX/Supplemental Tables/._Table S3.xlsx
- Supplemental Tables/Table S2.xlsx
- __MACOSX/Supplemental Tables/._Table S2.xlsx
