# Supplementary material for: Novel RNA-Seq Signatures Post-Methamphetamine and Oxycodone Use in a Model of HIV-Associated Neurocognitive Disorders
Source: Viruses. 2023 Sep 19;15(9):1948. doi: 10.3390/v15091948 (PMC10534928; doi:10.3390/v15091948)
Supplement: Supplementary file 1 [file viruses-15-01948-s001.zip › Supplemental Tables/Table S1.xlsx]

## Sheet: WT+PSU vs. WT
Name	Chromosome	Region	Max group mean	Log₂ fold change	Fold change	P-value	FDR p-value	GeneID	Biotype
LOC100911498	NC_051356.1	complement(68474987..68492500)	6.30805	5.85609	57.924	3.31745e-14	1.93894e-10	100911498	lncRNA		Protein coding	56	90.32
LOC108348108	NC_051355.1	3870765..3873221	116.589	4.93148	30.5156	5.98962e-21	1.05022e-16	108348108	protein_coding		lncRNA	6	9.68
Hspa1b	NC_051355.1	3855104..3859148	32.6299	4.80811	28.0146	9.98481e-18	8.75368e-14	24472	protein_coding		rRNA	0	0
Pdk4	NC_051339.1	complement(33591796..33601798)	1.95559	2.91317	7.53272	1.97296e-06	0.00216212	89813	protein_coding		misc RNA	0	0
Nr4a3	NC_051340.1	62361588..62401489	2.51527	2.59785	6.05383	1.04917e-06	0.00141509	58853	protein_coding			62
Tmem252	NC_051336.1	222316982..222321946	3.43663	2.32075	4.99591	8.87145e-06	0.00723441	361744	protein_coding
Maff	NC_051342.1	110912499..110923851	1.9385	2.26761	4.81526	1.37966e-05	0.0100796	366960	protein_coding
Ckm	NC_051336.1	79061390..79071721	10.6499	2.25065	4.75897	0.000118953	0.0372451	24265	protein_coding
Hspb7	NC_051340.1	153727782..153731268	5.07194	2.18623	4.55115	0.00015689	0.0466256	50565	protein_coding
LOC102551544	NC_051336.1	218792565..218797618	0.508902	2.17887	4.52799	9.67469e-05	0.0321954	102551544	lncRNA
Apold1	NC_051339.1	167768437..167825706	2.81175	2.12366	4.35798	1.64695e-05	0.0111068	444983	protein_coding
Hspb1	NC_051347.1	complement(20794014..20795675)	41.8616	2.06804	4.19317	7.7265e-06	0.00677382	24471	protein_coding
Fos	NC_051341.1	105121170..105124036	10.3748	1.98068	3.94678	4.99507e-05	0.0258638	314322	protein_coding
Fosb	NC_051336.1	complement(78954312..78961492)	8.92715	1.88733	3.69951	5.14631e-06	0.00530797	100360880	protein_coding
Egr4	NC_051339.1	complement(118047869..118050328)	51.6059	1.64155	3.12	9.17735e-05	0.0315521	25129	protein_coding
Fosl2	NC_051341.1	complement(24297898..24319157)	5.82008	1.61327	3.05945	1.8748e-05	0.0118521	25446	protein_coding
Klf4	NC_051340.1	complement(70278843..70283751)	3.72661	1.60111	3.03378	5.96744e-05	0.0260222	114505	protein_coding
Egr2	NC_051355.1	complement(21051270..21056322)	4.4632	1.56007	2.94867	0.000175621	0.0497961	114090	protein_coding
Junb	NC_051354.1	23176265..23178049	68.8332	1.46851	2.76737	5.83747e-05	0.0260222	24517	protein_coding
P2ry1	NC_051337.1	145241975..145248186	4.17961	1.36456	2.57498	6.0848e-05	0.0260222	25265	protein_coding
Kcnj6	NC_051346.1	complement(34061705..34309128)	1.20256	-1.31067	-2.48056	0.000176078	0.0497961	25743	protein_coding
Scube1	NC_051342.1	complement(114759016..114880995)	2.43219	-1.40865	-2.65489	9.73171e-05	0.0321954	315174	protein_coding
Olfm1	NC_051338.1	11520522..11558240	125.036	-1.44673	-2.7259	7.78359e-05	0.0293617	93667	protein_coding
Kcnk4	NC_051336.1	complement(204117941..204129494)	3.73483	-1.54643	-2.92093	5.45775e-05	0.0258638	116489	protein_coding
Aldh3b2	NC_051336.1	201250260..201264699	2.31432	-1.55027	-2.92873	0.000108046	0.0350829	688800	protein_coding
Rasgef1c	NC_051345.1	34227483..34293676	3.95892	-1.56397	-2.95666	6.39462e-05	0.0260752	360519	protein_coding
Tmem178a	NC_051341.1	complement(14004629..14063677)	21.5855	-1.57306	-2.97535	0.000112694	0.0359268	362691	protein_coding
Cck	NC_051343.1	complement(121153499..121160194)	263.005	-1.62389	-3.08205	7.87042e-05	0.0293617	25298	protein_coding
Rtn4rl2	NC_051338.1	complement(69954557..69971108)	9.3902	-1.65049	-3.1394	8.80106e-05	0.0308635	311169	protein_coding
Stpg1	NC_051340.1	147717084..147769792	1.28244	-1.74941	-3.36221	0.000152863	0.0462122	500566	protein_coding
LOC102550768	NC_051337.1	28795167..28849077	0.745459	-1.75475	-3.37467	0.000145089	0.0446313	102550768	lncRNA
Necab3	NC_051338.1	complement(143049477..143064372)	9.66601	-1.80558	-3.49569	6.32344e-05	0.0260752	311562	protein_coding
Adra1d	NC_051338.1	complement(118793356..118809354)	1.56342	-1.80767	-3.50076	5.25408e-05	0.0258638	29413	protein_coding
Fxyd7	NC_051336.1	complement(86277678..86286954)	72.048	-1.81532	-3.51939	8.27533e-05	0.0302291	63848	protein_coding
Slc30a3	NC_051341.1	25264310..25284720	8.70675	-1.93467	-3.82289	1.58665e-06	0.00185469	366568	protein_coding
Bhlhe22	NC_051337.1	100486400..100489510	1.64781	-2.01258	-4.03503	9.07705e-06	0.00723441	365748	protein_coding
LOC102551714	NC_051344.1	113658986..113954869	1.30264	-2.03946	-4.11091	5.41693e-05	0.0258638	102551714	protein_coding
Robo3	NC_051343.1	complement(37133542..37151674)	0.400907	-2.09278	-4.26569	2.58078e-05	0.0144507	315564	protein_coding
Tafa1	NC_051339.1	128738028..129244223	1.75436	-2.21897	-4.6556	8.42739e-08	0.000211094	500266	protein_coding
Pnck	NC_051356.1	complement(151369406..151373508)	19.8865	-2.2414	-4.72857	1.89266e-05	0.0118521	29660	protein_coding
Emx1	NC_051339.1	117725148..117741616	3.21657	-2.26884	-4.81937	1.34673e-06	0.00168668	500235	protein_coding
LOC108348833	NC_051353.1	complement(75937451..75959368)	0.428475	-2.34017	-5.06362	1.61541e-05	0.0111068	108348833	lncRNA
Gml	NC_051342.1	complement(106683749..106712802)	0.169974	-2.46205	-5.51	6.99527e-05	0.0274348	300019	protein_coding
Cyp11b1	NC_051342.1	complement(106772597..106780536)	0.682435	-2.47205	-5.54831	2.11625e-05	0.0127953	500892	protein_coding
Wdr38	NC_051338.1	22750145..22753441	1.26742	-2.47424	-5.55676	5.76209e-05	0.0260222	366035	protein_coding
Kcns1	NC_051338.1	complement(152835642..152843032)	1.87172	-2.54069	-5.81869	2.53398e-08	8.72675e-05	117023	protein_coding
Grp	NC_051353.1	59388679..59402061	3.26018	-2.66476	-6.34122	2.96428e-07	0.000472507	171101	protein_coding
RT1-M6-2	NC_051355.1	1583267..1587099	1.45771	-2.66996	-6.36411	2.30511e-07	0.000404178	365527	protein_coding
Ccdc33	NC_051343.1	complement(58434798..58534338)	0.348934	-2.72629	-6.6175	8.51823e-05	0.0304814	315712	protein_coding
Cort	NC_051340.1	complement(159560591..159562032)	12.7163	-2.77502	-6.84486	5.95994e-06	0.00580565	25305	protein_coding
LOC100361018	NC_051355.1	28333094..28339341	0.294723	-2.93688	-7.65753	5.45618e-05	0.0258638	100361018	protein_coding
Theg	NC_051342.1	10127394..10137556	0.42274	-3.04136	-8.23267	0.000161416	0.0471713	299599	protein_coding
Pomc	NC_051341.1	26939844..26945666	8.95536	-3.08292	-8.47325	6.46623e-06	0.00596731	24664	protein_coding
Ucma	NC_051352.1	complement(73293977..73303728)	4.86734	-3.32405	-10.0147	1.05346e-07	0.000230893	291312	protein_coding
Yjefn3	NC_051351.1	19533742..19539759	4.88509	-3.60014	-12.1269	3.92771e-07	0.000573904	498608	protein_coding
Ttr	NC_051353.1	11941791..11951008	272.061	-3.70298	-13.0229	1.23185e-05	0.00939096	24856	protein_coding
LOC102548561	NC_051342.1	47208656..47220235	0.392612	-3.80107	-13.9391	2.45592e-05	0.0143541	102548561	lncRNA
Gh1	NC_051345.1	complement(91228102..91230079)	1.77981	-3.87488	-14.6709	7.04099e-05	0.0274348	24391	protein_coding
LOC120100089	NC_051336.1	39333714..39367466	0.0461951	-3.8821	-14.7445	2.63729e-05	0.0144507	120100089	lncRNA
Avp	NC_051338.1	complement(117793447..117805091)	4.61402	-4.28644	-19.5141	2.98623e-08	8.72675e-05	24221	protein_coding
Oxt	NC_051338.1	117782650..117783490	44.4846	-4.40943	-21.2506	1.72009e-07	0.000335111	25504	protein_coding
Gp1bb	NC_051346.1	82378216..82379393	17.1739	-6.69865	-103.871	3.86357e-09	1.6936e-05	116727	protein_coding

## Sheet: HIV+PSU vs. HIV
Name	Chromosome	Region	Max group mean	Log₂ fold change	Fold change	P-value	FDR p-value	GeneID	Biotype
Ugt1a2	NC_051344.1	88791216..88808465	0.4538	7.30712	158.366	0.000671594	0.0358154	396527	protein_coding									Ugt1a2
LOC108348108	NC_051355.1	3870765..3873221	146.036	5.42266	42.8926	6.39222e-70	1.17054e-65	108348108	protein_coding									LOC108348108
Hspa1b	NC_051355.1	3855104..3859148	39.9534	4.9932	31.8496	3.89024e-51	3.56191e-47	24472	protein_coding									Hspa1b
Pck1	NC_051338.1	161930256..161936205	0.375449	3.67844	12.8033	0.000437032	0.0268484	362282	protein_coding									Pck1
LOC100361476	NC_051355.1	complement(43755121..43758334)	0.503232	3.45718	10.9829	4.27875e-06	0.000932768	100361476	protein_coding									LOC100361476
Lgsn	NC_051344.1	33416362..33447919	0.156767	3.11085	8.63892	0.000812499	0.039211	316304	protein_coding									Lgsn
Nr4a3	NC_051340.1	62361588..62401489	2.4039	2.81649	7.04449	5.68611e-15	1.15693e-11	58853	protein_coding									Nr4a3
Pdk4	NC_051339.1	complement(33591796..33601798)	1.16955	2.73656	6.66478	4.22913e-08	1.61341e-05	89813	protein_coding									Pdk4
Apold1	NC_051339.1	167768437..167825706	3.67308	2.52359	5.75011	1.47774e-28	9.02014e-25	444983	protein_coding									Apold1
LOC120095555	NC_051346.1	complement(72177750..72185954)	0.0885833	2.20757	4.61897	0.000360505	0.0234227	120095555	lncRNA									LOC120095555
Fos	NC_051341.1	105121170..105124036	12.2952	2.20282	4.60377	5.11741e-15	1.15693e-11	314322	protein_coding									Fos
Ifit3	NC_051336.1	232114166..232119311	4.88634	2.1772	4.52274	3.66923e-12	4.47939e-09	309526	protein_coding									Ifit3
Hspb1	NC_051347.1	complement(20794014..20795675)	59.4798	2.1081	4.31124	5.75977e-11	5.27364e-08	24471	protein_coding									Hspb1
Tent5b	NC_051340.1	145695358..145702668	0.842489	2.06423	4.1821	0.000229084	0.0168473	313019	protein_coding									Tent5b
Tmem252	NC_051336.1	222316982..222321946	3.95089	1.87933	3.67903	2.4281e-09	1.38663e-06	361744	protein_coding									Tmem252
Atf3	NC_051348.1	complement(102751278..102800520)	1.36547	1.80039	3.48315	1.13072e-07	3.98187e-05	25389	protein_coding									Atf3
Maff	NC_051342.1	110912499..110923851	2.14645	1.7772	3.42759	1.21516e-09	7.94716e-07	366960	protein_coding									Maff
Gabrg3	NC_051336.1	complement(107627450..108247483)	0.433783	1.75168	3.36749	0.00113493	0.0493655	79211	protein_coding									Gabrg3
Dusp1	NC_051345.1	16680489..16683276	33.1787	1.7475	3.35775	4.20781e-16	1.28422e-12	114856	protein_coding									Dusp1
LOC684871	NC_051351.1	67595762..67597055	3.56784	1.71346	3.27947	5.30827e-09	2.55803e-06	684871	protein_coding									LOC684871
Cebpb	NC_051338.1	156398035..156399466	4.41973	1.68847	3.22315	3.05085e-10	2.66034e-07	24253	protein_coding									Cebpb
Prok2	NC_051339.1	complement(132346681..132361754)	0.56215	1.58264	2.99518	4.42675e-05	0.00558756	192206	protein_coding									Prok2
Ptar1	NC_051336.1	221283306..221326861	0.642736	1.54475	2.91754	0.000678678	0.0358154	286972	protein_coding									Ptar1
Ccn1	NC_051337.1	complement(234562410..234565370)	2.98612	1.53071	2.88928	1.60328e-08	6.67258e-06	83476	protein_coding									Ccn1
Fosl2	NC_051341.1	complement(24297898..24319157)	6.45884	1.53048	2.88882	1.15371e-17	4.22534e-14	25446	protein_coding									Fosl2
Nr4a1	NC_051342.1	132368399..132389300	47.1516	1.52352	2.87492	6.06017e-18	2.77435e-14	79240	protein_coding									Nr4a1
Egr4	NC_051339.1	complement(118047869..118050328)	64.5969	1.49198	2.81275	4.77731e-14	7.95291e-11	25129	protein_coding									Egr4
Klf2	NC_051351.1	complement(17521773..17523723)	19.0184	1.48874	2.80644	3.37099e-10	2.80589e-07	306330	protein_coding									Klf2
Fosb	NC_051336.1	complement(78954312..78961492)	7.7865	1.48052	2.79049	2.29108e-09	1.35336e-06	100360880	protein_coding									Fosb
Inhba	NC_051352.1	complement(49091635..49111573)	2.70612	1.46478	2.76022	1.13314e-06	0.000300727	29200	protein_coding									Inhba
Junb	NC_051354.1	23176265..23178049	96.6214	1.46374	2.75823	4.98054e-16	1.30291e-12	24517	protein_coding									Junb
Sprr1a	NC_051337.1	complement(178055096..178057012)	2.62735	1.4399	2.71303	0.000212518	0.0162152	499660	protein_coding									Sprr1a
Sertad3	NC_051336.1	82763535..82767271	1.24948	1.42561	2.68628	4.95684e-05	0.00597636	499108	protein_coding									Sertad3
P2ry1	NC_051337.1	145241975..145248186	3.45177	1.39365	2.62743	2.18351e-06	0.000526112	25265	protein_coding									P2ry1
Foxf1	NC_051354.1	49153729..49157741	1.00031	1.38701	2.61537	0.000124961	0.0112171	687536	protein_coding									Foxf1
LOC102551544	NC_051336.1	218792565..218797618	0.602849	1.38298	2.60807	0.000676358	0.0358154	102551544	lncRNA									LOC102551544
LOC120099695	NW_023637831.1	81687..83558	46.8252	1.37779	2.59869	0.000429571	0.0266523	120099695	rRNA									LOC120099695
LOC100362783	NC_051347.1	complement(18930608..18936787)	1.76966	1.36323	2.5726	0.000785536	0.038565	100362783	protein_coding									LOC100362783
Dnajb1	NC_051354.1	complement(24522717..24526458)	47.5521	1.35963	2.5662	9.81759e-12	1.05753e-08	361384	protein_coding									Dnajb1
LOC120102105	NC_051338.1	2231807..2233678	45.3011	1.35278	2.55404	0.000572465	0.0314804	120102105	rRNA									LOC120102105
Rel	NC_051349.1	complement(97690105..97721194)	1.07648	1.35036	2.54975	8.11592e-07	0.000230764	305584	protein_coding									Rel
Ccdc117	NC_051349.1	complement(80399236..80409824)	6.32161	1.34775	2.54516	3.58084e-10	2.85097e-07	498404	protein_coding									Ccdc117
Zfp189	NC_051340.1	63872596..63884348	6.66619	1.31691	2.49131	7.57118e-14	1.15536e-10	313219	protein_coding									Zfp189
Egr2	NC_051355.1	complement(21051270..21056322)	4.71477	1.26625	2.40536	5.03596e-09	2.55803e-06	114090	protein_coding									Egr2
Per2	NC_051344.1	complement(92007289..92049551)	6.29706	1.25585	2.38808	9.53207e-10	6.81283e-07	63840	protein_coding									Per2
Lyve1	NC_051336.1	complement(164962872..164976309)	1.32897	1.22911	2.34423	3.64964e-05	0.00480807	293186	protein_coding									Lyve1
Htr1b	NC_051343.1	complement(82513572..82534892)	6.86949	1.22844	2.34314	3.98014e-11	3.83601e-08	25075	protein_coding									Htr1b
Fmo2	NC_051348.1	complement(75221149..75244377)	0.789373	1.22558	2.33849	5.94732e-05	0.00680671	246245	protein_coding									Fmo2
Npas4	NC_051336.1	complement(202281260..202298681)	3.80823	1.22536	2.33814	1.02868e-09	6.97676e-07	266734	protein_coding									Npas4
Sp9	NC_051338.1	58146826..58149357	4.66903	1.20379	2.30345	0.000127901	0.0113146	366078	protein_coding									Sp9
Ddit4	NC_051355.1	complement(27891989..27894088)	59.1763	1.19139	2.28373	5.60454e-12	6.4144e-09	140942	protein_coding									Ddit4
Ism1	NC_051338.1	127023322..127102228	7.79738	1.17414	2.25658	7.61916e-10	5.81342e-07	311760	protein_coding									Ism1
Klf4	NC_051340.1	complement(70278843..70283751)	3.30655	1.1673	2.24591	2.12569e-06	0.000519008	114505	protein_coding									Klf4
Klk7	NC_051336.1	94267170..94271332	1.70455	1.16454	2.24162	0.00084022	0.0400454	292852	protein_coding									Klk7
Arc	NC_051342.1	complement(106555968..106559697)	74.3105	1.15472	2.22641	1.18181e-12	1.54581e-09	54323	protein_coding									Arc
Tent5a	NC_051343.1	complement(86222294..86229045)	0.785277	1.15322	2.22409	6.00915e-05	0.00683475	300870	protein_coding									Tent5a
Plat	NC_051351.1	complement(69240582..69265177)	35.5744	1.15054	2.21998	8.66622e-13	1.22074e-09	25692	protein_coding									Plat
Cdc42ep3	NC_051341.1	15710894..15731366	13.027	1.14908	2.21773	9.45979e-09	4.22507e-06	313838	protein_coding									Cdc42ep3
Chordc1	NC_051343.1	15374356..15398436	14.7689	1.14081	2.20504	9.64281e-07	0.000263551	315447	protein_coding									Chordc1
Cbr3	NC_051346.1	33008615..33016877	27.4668	1.13666	2.19871	3.38994e-08	1.32078e-05	304078	protein_coding									Cbr3
Bag3	NC_051336.1	183103038..183126862	17.5305	1.11884	2.17172	8.42484e-06	0.00155834	293524	protein_coding									Bag3
Klf5	NC_051350.1	76060320..76079445	3.77968	1.11435	2.16498	4.78628e-06	0.00103113	84410	protein_coding									Klf5
Rgs2	NC_051348.1	complement(55799749..55802354)	72.0871	1.0977	2.14013	2.49885e-09	1.38663e-06	84583	protein_coding									Rgs2
Hmox1	NC_051354.1	13466287..13474082	5.44712	1.0963	2.13806	7.35261e-05	0.00759314	24451	protein_coding									Hmox1
Mctp1	NC_051337.1	6071408..6761833	11.6091	1.08271	2.11801	2.31506e-08	9.42076e-06	309928	protein_coding									Mctp1
Pten	NC_051336.1	230631303..230696754	10.515	1.0706	2.1003	5.76557e-06	0.00119048	50557	protein_coding									Pten
Tiparp	NC_051337.1	149753682..149780327	5.29473	1.06279	2.08896	1.39349e-08	5.93433e-06	310467	protein_coding									Tiparp
Ciart	NC_051337.1	complement(183419819..183424845)	7.6635	1.06121	2.08668	6.67137e-09	3.05415e-06	365871	protein_coding									Ciart
Btbd8	NC_051349.1	complement(2265189..2338426)	10.6846	1.05642	2.07976	1.44264e-09	8.80585e-07	100364240	protein_coding									Btbd8
Btg2	NC_051348.1	complement(45531881..45535642)	6.55503	1.05026	2.07091	6.37817e-05	0.00705584	29619	protein_coding									Btg2
Cry1	NC_051342.1	18529823..18594092	7.50366	1.04819	2.06793	3.45376e-07	0.000109044	299691	protein_coding									Cry1
Gpr63	NC_051340.1	38672548..38727224	1.79146	1.04508	2.06349	1.4844e-05	0.00254041	297952	protein_coding									Gpr63
Rem2	NC_051350.1	27933950..27938429	37.5988	1.03321	2.04657	6.10045e-06	0.00121951	64626	protein_coding									Rem2
Gem	NC_051340.1	25214309..25225222	2.4972	1.03087	2.04326	0.000866785	0.0408939	297902	protein_coding									Gem
Nfkbia	NC_051341.1	complement(72858713..72861941)	18.6665	1.02645	2.037	1.75352e-06	0.00044598	25493	protein_coding									Nfkbia
Swt1	NC_051348.1	complement(63452494..63509982)	1.675	1.02063	2.0288	2.85849e-05	0.00412163	289088	protein_coding									Swt1
Fst	NC_051337.1	complement(46123260..46130584)	2.0104	1.00512	2.00711	4.27054e-05	0.00546868	24373	protein_coding									Fst
Naa16	NC_051350.1	complement(54711620..54770915)	3.87911	0.997563	1.99662	4.8158e-05	0.00591859	686240	protein_coding									Naa16
Cst6	NC_051336.1	complement(202655322..202657030)	11.5163	-0.998424	-1.99782	0.000542555	0.0302722	171096	protein_coding
Npas1	NC_051336.1	complement(77167375..77187887)	2.54761	-1.00696	-2.00968	0.000525579	0.0298383	308387	protein_coding
Fabp3	NC_051340.1	142651962..142658707	62.7757	-1.00803	-2.01116	1.78133e-06	0.000446846	79131	protein_coding
Trpv2	NC_051345.1	47265524..47294263	3.02488	-1.01933	-2.02698	6.62931e-05	0.00718319	29465	protein_coding
LOC120099863	NC_051336.1	132800647..132808007	1.11977	-1.02424	-2.03388	3.5874e-05	0.00478199	120099863	lncRNA
Ngb	NC_051341.1	complement(106744378..106749830)	3.10157	-1.02498	-2.03493	0.000676708	0.0358154	85382	protein_coding
Sertm1	NC_051337.1	complement(139086905..139106528)	3.35304	-1.033	-2.04628	0.000389719	0.024866	690333	protein_coding
Alas2	NC_051356.1	19463146..19486526	2.13323	-1.03725	-2.05231	0.000537928	0.030124	25748	protein_coding
Pnoc	NC_051350.1	complement(39624635..39652463)	4.95049	-1.04206	-2.05917	6.44063e-05	0.00706233	25516	protein_coding
Cd33	NC_051336.1	complement(93935418..93940452)	2.20561	-1.04255	-2.05987	7.90644e-05	0.0079551	690492	protein_coding
Stx1a	NC_051347.1	complement(21641971..21670022)	40.5386	-1.04396	-2.06188	0.000686504	0.0360208	116470	protein_coding
Adra2a	NC_051336.1	253061480..253064280	2.74734	-1.04566	-2.06431	0.000713756	0.0365815	25083	protein_coding
Frzb	NC_051338.1	complement(65332274..65365208)	1.38688	-1.04636	-2.06532	0.000602292	0.0328249	295691	protein_coding
Atp2b4	NC_051348.1	complement(45156137..45255292)	9.3222	-1.05165	-2.0729	0.000135701	0.0118898	29600	protein_coding
Cmklr1	NC_051347.1	42974462..43027321	0.254769	-1.06433	-2.0912	0.00109322	0.0480152	60669	protein_coding
Lypd6b	NC_051338.1	34199101..34360770	0.982364	-1.06451	-2.09147	0.000471322	0.0281135	362133	protein_coding
Cbln1	NC_051354.1	19608763..19612572	5.89932	-1.06994	-2.09935	0.000511392	0.0295414	498922	protein_coding
Slc25a18	NC_051339.1	154000808..154021373	12.8694	-1.07067	-2.1004	4.68363e-09	2.52255e-06	681896	protein_coding
Myo16	NC_051351.1	complement(78884405..79364445)	1.35496	-1.07789	-2.11095	0.000233137	0.0168814	192253	protein_coding
Fam83h	NC_051342.1	complement(107716431..107724619)	0.719865	-1.08208	-2.11708	0.000739363	0.0372176	362937	protein_coding
Baiap3	NC_051345.1	complement(14260269..14273019)	2.27418	-1.09346	-2.13385	0.000360703	0.0234227	106146145	protein_coding
Adcy8	NC_051342.1	complement(96417310..96665911)	1.50942	-1.1048	-2.15069	0.000183137	0.0146988	29241	protein_coding
Rsph9	NC_051344.1	14839565..14860062	4.62306	-1.10707	-2.15408	7.20262e-05	0.00753683	316238	protein_coding
Kcnc4	NC_051337.1	complement(195063967..195099233)	1.63142	-1.11377	-2.16411	0.000116899	0.0107571	684516	protein_coding
Chrna4	NC_051338.1	complement(168136246..168157839)	2.90272	-1.14045	-2.20449	6.49981e-05	0.00708479	25590	protein_coding
Slc6a13	NC_051339.1	154539246..154577784	1.97077	-1.14111	-2.20551	0.000678259	0.0358154	171163	protein_coding
Camk2n2	NC_051346.1	80289702..80290829	12.6089	-1.14342	-2.20904	0.000381581	0.0245176	59314	protein_coding
Zfp853	NC_051347.1	11266124..11276492	0.639508	-1.14382	-2.20966	6.97381e-05	0.00746809	102555274	protein_coding
Wnt4	NC_051340.1	149513573..149535415	1.78388	-1.15025	-2.21952	3.78856e-05	0.00492029	84426	protein_coding
Tlr2	NC_051337.1	complement(169200620..169206819)	0.754362	-1.15725	-2.23032	0.000699262	0.0362745	310553	protein_coding
Zdhhc22	NC_051341.1	complement(106629090..106646996)	5.99806	-1.16292	-2.2391	2.77457e-05	0.00406463	299211	protein_coding
Lrfn2	NC_051344.1	complement(11897425..12066177)	2.66756	-1.16426	-2.24118	7.07455e-05	0.00753193	316205	protein_coding
Col23a1	NC_051345.1	35549090..35839152	1.3888	-1.16969	-2.24964	0.000423135	0.0263553	353303	protein_coding
Pstpip1	NC_051343.1	56499287..56538593	0.671864	-1.17646	-2.26021	0.000487991	0.0287275	300732	protein_coding
Trpc6	NC_051343.1	5759387..5864000	1.18065	-1.17646	-2.26022	0.000660009	0.0353394	89823	protein_coding
Nppa	NC_051340.1	158429042..158430351	5.36258	-1.19286	-2.28605	0.000116841	0.0107571	24602	protein_coding
Adgra1	NC_051336.1	194629744..194673254	4.47028	-1.19299	-2.28626	4.45491e-05	0.00558756	309097	protein_coding
Nectin1	NC_051343.1	44101776..44164863	5.69116	-1.2107	-2.31451	1.02077e-05	0.00183258	192183	protein_coding
Igf2	NC_051336.1	complement(197814409..197831802)	7.09229	-1.22248	-2.33348	8.43202e-05	0.00834633	24483	protein_coding
Stpg1	NC_051340.1	147717084..147769792	1.25951	-1.23557	-2.35475	0.000105796	0.0099863	500566	protein_coding
Cyp27a1	NC_051344.1	76264655..76294551	1.53439	-1.2365	-2.35625	3.01883e-05	0.00430674	301517	protein_coding
LOC120100845	NC_051337.1	complement(158143645..158146366)	2.13688	-1.24075	-2.36321	0.000452729	0.0274043	120100845	lncRNA
Rtn4rl2	NC_051338.1	complement(69954557..69971108)	10.295	-1.24518	-2.37049	0.000968065	0.0440975	311169	protein_coding
Sox18	NC_051338.1	complement(168785488..168787290)	7.05452	-1.25455	-2.38592	5.55953e-07	0.000164204	311723	protein_coding
Nrp2	NC_051344.1	64122815..64238007	1.49594	-1.28789	-2.4417	7.22393e-07	0.000209976	81527	protein_coding
Tmie	NC_051343.1	complement(110849713..110864803)	1.66342	-1.31036	-2.48004	9.38497e-06	0.00170156	501061	protein_coding
Nptxr	NC_051342.1	complement(111336660..111354737)	96.0311	-1.33436	-2.52164	0.000415155	0.0262543	81005	protein_coding
Matn2	NC_051342.1	65494996..65644613	1.42695	-1.34478	-2.53991	0.000421818	0.0263553	299996	protein_coding
Kcnj16	NC_051345.1	95990009..96021356	2.41724	-1.34896	-2.54728	1.00183e-07	3.59714e-05	29719	protein_coding
Gipc3	NC_051342.1	8374941..8383281	0.312024	-1.36847	-2.58196	0.000726565	0.0369579	500789	protein_coding
Col6a3	NC_051344.1	complement(91361578..91439434)	0.17391	-1.37307	-2.5902	8.66949e-05	0.00848961	367313	protein_coding
Catsperg	NC_051336.1	complement(84488728..84519495)	0.400785	-1.37458	-2.59293	0.00022133	0.0166106	292767	protein_coding
Wnt9b	NC_051345.1	complement(88635330..88657035)	0.208532	-1.37959	-2.60195	0.000226943	0.0168473	303586	protein_coding
Ankfn1	NC_051345.1	complement(74214143..74602825)	0.144462	-1.38115	-2.60475	0.00049043	0.0287275	102551403	protein_coding
Hcrtr1	NC_051340.1	complement(142477214..142486674)	0.73014	-1.39226	-2.62489	0.00055158	0.0305152	25593	protein_coding
Crhr2	NC_051339.1	complement(84222897..84265924)	0.455646	-1.39401	-2.62809	0.000732144	0.0371385	64680	protein_coding
Des	NC_051344.1	76850979..76858695	9.63184	-1.39627	-2.6322	0.000235495	0.0168814	64362	protein_coding
Zap70	NC_051344.1	38989750..39011701	0.976317	-1.39703	-2.63359	0.000119125	0.0108892	301348	protein_coding
LOC120096642	NC_051349.1	76769868..76776620	0.35119	-1.39832	-2.63595	4.38863e-05	0.00558088	120096642	lncRNA
Ranbp3l	NC_051337.1	58057887..58113158	0.710119	-1.40014	-2.63927	5.42909e-05	0.00629599	294789	protein_coding
Rasgrf2	NC_051337.1	complement(23113613..23361537)	1.97536	-1.40416	-2.64663	3.56035e-05	0.00478199	114513	protein_coding
Col1a2	NC_051339.1	32563938..32598868	3.90015	-1.4159	-2.66826	1.8989e-05	0.00310471	84352	protein_coding
Thbs2	NC_051336.1	complement(55670394..55699789)	0.30978	-1.44643	-2.72533	0.000175131	0.014317	292406	protein_coding
Pln	NC_051355.1	32629537..32639559	8.44833	-1.44861	-2.72945	0.000898757	0.0417717	64672	protein_coding
Col1a1	NC_051345.1	79883622..79900625	3.16826	-1.4721	-2.77425	1.21547e-06	0.000317968	29393	protein_coding
LOC102549608	NC_051336.1	complement(50934184..50953773)	0.16918	-1.48287	-2.79503	0.000817521	0.039211	102549608	lncRNA
Pomc	NC_051341.1	26939844..26945666	3.28292	-1.49455	-2.81776	0.000277996	0.018995	24664	protein_coding
Tp53i11	NC_051338.1	79144824..79160056	17.5939	-1.50329	-2.83489	3.29555e-08	1.31192e-05	311209	protein_coding
Ptpn3	NC_051340.1	complement(71908520..72027323)	1.45919	-1.505	-2.83825	0.000170976	0.014167	362524	protein_coding
Gzmm	NC_051342.1	complement(10011065..10016841)	2.6169	-1.5055	-2.83923	4.88708e-05	0.00596615	29252	protein_coding
Col3a1	NC_051344.1	47374611..47410547	3.78959	-1.50677	-2.84172	1.54252e-05	0.00261543	84032	protein_coding
Vip	NC_051336.1	42064878..42073219	4.32277	-1.51078	-2.84965	0.000937668	0.0431176	117064	protein_coding
Rasgef1c	NC_051345.1	34227483..34293676	4.94498	-1.53116	-2.89018	0.000243046	0.0172272	360519	protein_coding
Lnp1	NC_051346.1	43660873..43678727	3.26837	-1.53468	-2.89723	0.000166887	0.0138911	100359918	protein_coding
Slc6a7	NC_051353.1	complement(54448464..54467319)	6.95137	-1.54629	-2.92066	4.96774e-06	0.00105475	117100	protein_coding
Grem1	NC_051338.1	complement(100512317..100524001)	0.550893	-1.56951	-2.96804	0.00043227	0.0266523	50566	protein_coding
Fam180a	NC_051339.1	complement(63992867..64008047)	0.764122	-1.57552	-2.98043	0.00100745	0.0454393	362336	protein_coding
Scn5a	NC_051343.1	complement(119220905..119318816)	0.589004	-1.57706	-2.98361	3.92789e-07	0.000117914	25665	protein_coding
Vwa5b1	NC_051340.1	complement(150792959..150864849)	0.248065	-1.60388	-3.03959	1.11552e-06	0.000300403	313653	protein_coding
Gimap7	NC_051339.1	77670522..77674692	1.35816	-1.61143	-3.05555	2.22549e-05	0.00352754	500113	protein_coding
Calb2	NC_051354.1	complement(38114435..38141438)	13.4209	-1.6243	-3.08292	9.17554e-15	1.68023e-11	117059	protein_coding
Pnck	NC_051356.1	complement(151369406..151373508)	18.4771	-1.62579	-3.0861	1.31042e-09	8.27464e-07	29660	protein_coding
Gimap9	NC_051339.1	77626553..77629386	0.887022	-1.63027	-3.0957	0.000121012	0.0109306	493865	protein_coding
Sstr3	NC_051342.1	complement(110092563..110109043)	0.739735	-1.63489	-3.10565	0.000277129	0.018995	171044	protein_coding
Scube1	NC_051342.1	complement(114759016..114880995)	3.03041	-1.64426	-3.12588	0.000257653	0.0180082	315174	protein_coding
LOC120096632	NC_051349.1	complement(72062467..72124747)	0.166159	-1.64683	-3.13144	0.000165434	0.013833	120096632	lncRNA
LOC100911864	NC_051336.1	165274998..165281034	0.602485	-1.64853	-3.13513	0.000460797	0.0275988	100911864	lncRNA
Tmem270	NC_051347.1	21793631..21798723	2.2124	-1.65665	-3.15284	4.6025e-05	0.00569879	288604	protein_coding
Fmod	NC_051348.1	45493517..45504134	2.6234	-1.65801	-3.1558	5.01112e-06	0.00105475	64507	protein_coding
Gstm2	NC_051337.1	complement(195624015..195628774)	6.74466	-1.6594	-3.15886	3.70836e-05	0.00485053	24424	protein_coding
Ttc22	NC_051340.1	121401973..121423130	1.04961	-1.66459	-3.17024	0.000142018	0.0123839	298300	protein_coding
Igfbp2	NC_051344.1	74415574..74442945	16.7287	-1.67299	-3.18875	7.17634e-05	0.00753683	25662	protein_coding
Slc13a4	NC_051339.1	complement(63943369..63988852)	3.49826	-1.69121	-3.22927	4.06849e-06	0.000897616	503568	protein_coding
Adamts2	NC_051345.1	34920996..35126465	0.511579	-1.69218	-3.23145	7.0544e-06	0.00133773	287899	protein_coding
Irs4	NC_051356.1	complement(105344016..105359985)	0.200815	-1.69347	-3.23434	0.000712022	0.0365815	315350	protein_coding
Myl3	NC_051343.1	110738669..110744814	34.1164	-1.71091	-3.27367	0.000377773	0.0243584	24585	protein_coding
Alox15	NC_051345.1	complement(55060169..55068885)	0.67286	-1.71498	-3.28292	3.60372e-05	0.00478199	81639	protein_coding
Tnnt2	NC_051348.1	47267325..47285390	55.3021	-1.71743	-3.2885	0.000221116	0.0166106	24837	protein_coding
Ccdc33	NC_051343.1	complement(58434798..58534338)	0.261447	-1.73823	-3.33627	0.000445138	0.0271712	315712	protein_coding
LOC102548530	NC_051351.1	complement(76303773..76307949)	0.709223	-1.75238	-3.36915	5.30395e-05	0.00626619	102548530	lncRNA
Bfsp1	NC_051338.1	complement(131195087..131252668)	0.444041	-1.7554	-3.3762	2.7305e-05	0.00406463	25394	protein_coding
Myh6	NC_051350.1	complement(28418120..28442316)	13.5846	-1.76604	-3.4012	3.03391e-05	0.00430674	29556	protein_coding
LOC102547162	NC_051346.1	68249132..68272391	0.168802	-1.77838	-3.43041	0.000415778	0.0262543	102547162	lncRNA
LOC120093065	NC_051336.1	complement(158243696..158245091)	19.851	-1.79398	-3.46769	0.00079376	0.0388645	120093065	protein_coding
Myl2	NC_051347.1	complement(34454223..34468554)	62.3566	-1.80756	-3.50051	0.000291114	0.0195988	363925	protein_coding
Fat2	NC_051345.1	complement(39364072..39456324)	0.0626355	-1.81814	-3.52627	0.000520027	0.0298383	65048	protein_coding
Thpo	NC_051346.1	80182590..80188927	0.71743	-1.82171	-3.535	7.35316e-05	0.00759314	81811	protein_coding
Ano2	NC_051339.1	158514200..158855639	0.437355	-1.82495	-3.54294	0.000647789	0.0349921	100361584	protein_coding
Ptgds	NC_051338.1	complement(8281899..8284833)	932.87	-1.84744	-3.59861	1.9388e-06	0.000479775	25526	protein_coding
Csrp3	NC_051336.1	complement(98528067..98546647)	2.64057	-1.86807	-3.65044	0.00089465	0.0416866	117505	protein_coding
Gabrq	NC_051356.1	150696174..150712950	0.26692	-1.88581	-3.69561	1.04274e-05	0.00184484	65187	protein_coding
Srpk3	NC_051356.1	151510452..151515208	1.57555	-1.88944	-3.70491	3.78258e-06	0.000855144	293854	protein_coding
Bhlhe22	NC_051337.1	100486400..100489510	2.94804	-1.92557	-3.79886	0.00101282	0.0455696	365748	protein_coding
Tnnc1	NC_051351.1	6400801..6405419	27.9572	-1.93148	-3.81447	2.76084e-05	0.00406463	290561	protein_coding
Actc1	NC_051338.1	complement(100811987..100817523)	41.3594	-1.94194	-3.84222	5.73899e-05	0.00660959	29275	protein_coding
Slc17a6	NC_051336.1	101212489..101252543	1.68359	-1.95709	-3.88277	5.27605e-09	2.55803e-06	84487	protein_coding
Cox6a2	NC_051336.1	complement(182788528..182790746)	22.3067	-1.97223	-3.92373	0.000600229	0.0328102	25278	protein_coding
Slc30a3	NC_051341.1	25264310..25284720	13.5918	-1.99214	-3.97826	0.000196852	0.015452	366568	protein_coding
LOC108348833	NC_051353.1	complement(75937451..75959368)	0.452487	-2.03553	-4.09972	1.16894e-05	0.0020194	108348833	lncRNA
Pgam2	NC_051349.1	complement(80681796..80683907)	4.77268	-2.05354	-4.15123	0.00030059	0.0200891	24959	protein_coding
LOC120098113	NC_051353.1	complement(55097848..55118810)	1.16498	-2.05441	-4.15373	8.53168e-08	3.12464e-05	120098113	lncRNA
LOC102555052	NC_051341.1	complement(127527181..127572823)	0.0479002	-2.06321	-4.17914	0.000347433	0.0228829	102555052	lncRNA
LOC102547851	NC_051345.1	complement(56558555..56622104)	0.0625682	-2.16043	-4.47047	0.000517598	0.0298058	102547851	lncRNA
Mybpc1	NC_051342.1	complement(22930350..23015981)	0.241773	-2.17278	-4.50892	0.00053261	0.0301023	362867	protein_coding
Mb	NC_051342.1	complement(108759903..108767134)	69.8385	-2.17284	-4.5091	3.17488e-05	0.00442544	59108	protein_coding
Bcl3	NC_051336.1	complement(79471368..79485908)	0.481823	-2.1753	-4.51681	7.13507e-05	0.00753683	680611	protein_coding
Pah	NC_051342.1	21933179..21998134	0.387366	-2.19692	-4.585	9.32878e-05	0.00903855	24616	protein_coding
Cox8b	NC_051336.1	complement(195977183..195978643)	9.3656	-2.20192	-4.60092	0.000351627	0.0229964	25250	protein_coding
Tafa1	NC_051339.1	128738028..129244223	3.00934	-2.26149	-4.79487	0.000126449	0.0112405	500266	protein_coding
Slc9a2	NC_051344.1	42932001..43014447	0.640458	-2.26539	-4.80785	1.83937e-05	0.00303446	24783	protein_coding
RGD1309028	NC_051341.1	122465373..122471397	0.5226	-2.26665	-4.81204	7.74278e-05	0.00792099	299265	protein_coding
Cpxm2	NC_051336.1	complement(186836797..186947222)	0.650875	-2.26991	-4.82293	4.24494e-05	0.00546868	293566	protein_coding
LOC120099103	NC_051336.1	complement(36090447..36107414)	0.105041	-2.34213	-5.07051	0.000887344	0.0415577	120099103	lncRNA
Aplnr	NC_051338.1	70217407..70221052	0.445247	-2.39566	-5.26219	2.5834e-07	8.44771e-05	83518	protein_coding
Ntf3	NC_051339.1	complement(158914984..158984453)	0.468073	-2.39784	-5.27015	0.00112378	0.0490913	81737	protein_coding
Abi3bp	NC_051346.1	complement(43912187..44128888)	0.239455	-2.39881	-5.27367	3.23214e-05	0.00445014	363767	protein_coding
Trim54	NC_051341.1	complement(25239340..25258511)	8.00339	-2.43314	-5.40069	9.67309e-10	6.81283e-07	362708	protein_coding
Uncx	NC_051347.1	complement(15092779..15097300)	0.216438	-2.49284	-5.62885	0.000421711	0.0263553	29375	protein_coding
LOC501491	NC_051355.1	complement(43755510..43756937)	1.09308	-2.50802	-5.68838	0.000161254	0.0136708	501491	protein_coding
Lbhd2	NC_051341.1	130442388..130447229	1.0986	-2.51172	-5.703	5.39836e-05	0.00629599	500724	protein_coding
Tmem275	NC_051340.1	129376468..129379282	0.278468	-2.53446	-5.79359	6.96369e-05	0.00746809	120103172	protein_coding
Slc22a6	NC_051336.1	205522579..205531179	1.48258	-2.58381	-5.99523	5.86828e-06	0.001194	29509	protein_coding
Trhr	NC_051342.1	75348672..75393310	0.664419	-2.66656	-6.34911	5.13888e-09	2.55803e-06	25570	protein_coding
Shox2	NC_051337.1	complement(151217049..151227180)	0.573214	-2.786	-6.89714	6.16751e-05	0.00694193	25546	protein_coding
Wnt6	NC_051344.1	76329882..76343523	0.460082	-2.85778	-7.24901	0.000409098	0.0260118	316526	protein_coding
LOC120100906	NC_051337.1	complement(192862767..192868972)	0.164267	-2.9352	-7.6486	0.000158572	0.0135059	120100906	lncRNA
Cxcl13	NC_051349.1	complement(13608894..13613965)	0.54594	-2.99731	-7.98508	0.000183815	0.0146988	498335	protein_coding
Kcnj13	NC_051344.1	complement(88063003..88071112)	0.438327	-3.09415	-8.53946	0.000432029	0.0266523	94341	protein_coding
Actg2	NC_051339.1	complement(116021832..116046475)	2.85145	-3.10997	-8.63362	8.23281e-05	0.00819344	25365	protein_coding
Pmch	NC_051342.1	22511934..22513250	10.9721	-3.76685	-13.6124	1.61856e-11	1.64662e-08	24659	protein_coding
LOC102555697	NC_051339.1	133577659..133647925	0.0451975	-4.15856	-17.8588	0.000303251	0.0201932	102555697	lncRNA
Gh1	NC_051345.1	complement(91228102..91230079)	3.61339	-4.49303	-22.5183	6.04116e-09	2.83656e-06	24391	protein_coding
Prdm6	NC_051353.1	46904115..47008482	0.219811	-5.6211	-49.2175	2.62096e-05	0.00399958	307305	protein_coding
Prl	NC_051352.1	complement(37859999..37870062)	1.04555	-7.12296	-139.388	0.000757124	0.0379368	24683	protein_coding

## Sheet: HIV+PSU vs. WT+PSU
Name	Chromosome	Region	Max group mean	Log₂ fold change	Fold change	P-value	FDR p-value	GeneID	Biotype
Fgg	NC_051337.1	168354880..168362325	0.190452	3.80167	13.9449	0.000902211	0.019738	24367	protein_coding
Rpl39l	NC_051345.1	complement(5455712..5459828)	0.578183	2.80458	6.98653	0.0018313	0.0326988	497860	protein_coding
Nxf3	NC_051356.1	complement(99025901..99050409)	0.213209	2.33054	5.02992	0.000189623	0.00623239	302591	protein_coding
LOC103690996	NC_051347.1	complement(6072279..6072780)	64.4864	2.19851	4.59005	0.000547708	0.013597	103690996	protein_coding
Cd200r1	NC_051346.1	complement(55886937..55921217)	0.232247	2.11093	4.31968	0.00180636	0.032354	64357	protein_coding
LOC102555727	NC_051339.1	13198243..13199451	0.412228	2.11026	4.31769	0.00131021	0.0260367	102555727	protein_coding
LOC108351377	NC_051341.1	129733876..129734339	7.79858	2.02113	4.05902	0.00134289	0.026429	108351377	protein_coding
LOC103691423	NC_051337.1	complement(24883845..24884266)	1.31875	1.98591	3.96112	0.00111361	0.023173	103691423	protein_coding
LOC102551714	NC_051344.1	113658986..113954869	1.18238	1.83552	3.569	2.42329e-12	1.5609e-09	102551714	protein_coding
Phox2a	NC_051336.1	156178754..156183118	0.514085	1.72131	3.29736	0.000640863	0.0153001	116648	protein_coding
Col6a5	NC_051343.1	complement(106483806..106584114)	0.160875	1.68626	3.21821	0.00222955	0.0370633	501047	protein_coding
Yjefn3	NC_051351.1	19533742..19539759	1.41239	1.62871	3.09237	0.00255706	0.0405924	498608	protein_coding
Rn7sl1	NC_051341.1	87636808..87637106	37.1635	1.62244	3.07895	0.00010544	0.00406218	102723236	SRP_RNA
LOC120099865	NC_051336.1	133428758..133429123	16.3111	1.61599	3.06522	0.000546929	0.013597	120099865	protein_coding
LOC108349234	NC_051336.1	complement(121251718..121271532)	0.180863	1.6024	3.03648	0.00247436	0.0398606	108349234	lncRNA
Plg	NC_051336.1	complement(48325186..48367643)	0.264132	1.57886	2.98734	0.00216478	0.036343	85253	protein_coding
Oxt	NC_051338.1	117782650..117783490	7.23275	1.50101	2.83042	0.000727078	0.0167989	25504	protein_coding
Avp	NC_051338.1	complement(117793447..117805091)	0.801239	1.49813	2.82476	2.83673e-05	0.00154977	24221	protein_coding
Luzp4	NC_051356.1	111280490..111321363	0.32333	1.44796	2.72823	0.00305648	0.0457632	367753	protein_coding
LOC100911357	NC_051354.1	complement(33507454..33523068)	0.714731	1.42663	2.68817	0.00134902	0.0265087	100911357	protein_coding
Cfap126	NC_051348.1	83526657..83542552	3.19242	1.41275	2.66243	1.86804e-07	2.79949e-05	498278	protein_coding
RGD1565611	NC_051345.1	60872529..60876191	1.37254	1.40136	2.64151	0.000505454	0.0127811	497957	protein_coding
LOC120099253	NC_051356.1	152340511..152342671	1.42196	1.38513	2.61195	0.000112157	0.00425078	120099253	protein_coding
LOC100360117	NC_051338.1	8761805..8762651	59.0009	1.37881	2.60054	0.000114166	0.00431691	100360117	protein_coding
Rpl10l	NC_051341.1	complement(84544771..84545863)	1.12022	1.3687	2.58237	0.000407884	0.0108869	299106	protein_coding
LOC103692495	NC_051340.1	complement(148767471..148771767)	0.395955	1.36443	2.57475	0.000958946	0.02053	103692495	lncRNA
LOC120096280	NC_051348.1	complement(65643946..65654938)	0.409632	1.35248	2.5535	0.00214533	0.0360906	120096280	lncRNA
Myh3	NC_051345.1	51770177..51793994	0.242676	1.3289	2.51211	0.00181267	0.0323796	24583	protein_coding
Irf7	NC_051336.1	complement(196367380..196370943)	4.09254	1.32231	2.50066	6.95827e-07	8.11881e-05	293624	protein_coding
Bub1b	NC_051338.1	105563089..105615547	0.321174	1.25547	2.38745	0.000276046	0.00824353	171576	protein_coding
LOC102551006	NC_051340.1	complement(21588142..21628171)	0.195322	1.23094	2.3472	0.000585332	0.0143135	102551006	lncRNA
LOC690468	NC_051337.1	complement(184905148..184905484)	15.4551	1.21415	2.32004	0.000490032	0.0124489	690468	protein_coding
LOC108348823	NC_051353.1	complement(73576668..73581335)	0.212874	1.21168	2.31607	0.00269466	0.0419213	108348823	lncRNA
Cdca3	NC_051339.1	157634775..157638799	0.652483	1.20331	2.30267	0.000738224	0.0169605	297594	protein_coding
LOC102551214	NC_051341.1	125188093..125190513	4.45717	1.17099	2.25167	9.73268e-09	2.2081e-06	102551214	lncRNA
Cebpb	NC_051338.1	156398035..156399466	4.41973	1.15591	2.22825	2.46699e-06	0.000227674	24253	protein_coding
Birc7	NC_051338.1	168047824..168052606	1.319	1.13088	2.18993	0.00199178	0.0346493	296468	protein_coding
Baiap2l1	NC_051347.1	10250434..10339937	0.569798	1.11999	2.17346	0.00239307	0.0388964	304282	protein_coding
Krt17	NC_051345.1	complement(85178673..85183392)	3.3456	1.10392	2.14938	5.7428e-06	0.000446708	287702	protein_coding
Cfap65	NC_051344.1	complement(76459211..76494199)	0.487151	1.09431	2.13511	0.000143118	0.00511177	301521	protein_coding
Gal	NC_051336.1	complement(200650439..200655302)	2.91994	1.05918	2.08374	0.00109093	0.022748	29141	protein_coding
RGD1564162	NC_051355.1	12721738..12725864	0.664396	1.05167	2.07293	0.00293258	0.0445616	499421	protein_coding
Kbtbd11	NC_051351.1	complement(74618291..74638010)	2.67206	-1.00017	-2.00023	6.45014e-10	2.24177e-07	306617	protein_coding
Dhx33	NC_051345.1	complement(55708102..55724618)	0.665628	-1.0002	-2.00028	0.00251208	0.0401709	287464	protein_coding
Gigyf1	NC_051347.1	complement(19166070..19181570)	5.12926	-1.00342	-2.00474	2.47493e-08	4.81286e-06	304378	protein_coding
Rapgef4	NC_051338.1	56809388..57101332	13.6272	-1.00416	-2.00577	1.84867e-27	1.5099e-23	252857	protein_coding
Prex1	NC_051338.1	complement(155306950..155456688)	8.30822	-1.00501	-2.00695	1.43969e-09	4.19953e-07	311647	protein_coding
Sv2c	NC_051337.1	complement(27232933..27428479)	3.06107	-1.02009	-2.02804	9.44771e-06	0.000648438	29643	protein_coding
Sh3pxd2b	NC_051345.1	16918611..17027499	0.309594	-1.02116	-2.02955	5.28823e-06	0.000419336	303021	protein_coding
Zbtb38	NC_051343.1	complement(97284617..97288518)	1.49173	-1.03037	-2.04255	1.40036e-05	0.000873089	315936	protein_coding
Nos1ap	NC_051348.1	complement(82549786..82820949)	3.30367	-1.03103	-2.04348	2.16553e-07	3.18684e-05	192363	protein_coding
Rasa3	NC_051351.1	75855360..75969349	3.70697	-1.03201	-2.04488	4.3084e-06	0.000351889	29372	protein_coding
Fbxw11	NC_051345.1	17232735..17330584	11.8759	-1.03394	-2.0476	8.98122e-22	4.89027e-18	303024	protein_coding
Gmfb	NC_051350.1	complement(20069923..20081005)	4.45511	-1.0354	-2.04969	2.51838e-09	6.74388e-07	81661	protein_coding
rnf141	NC_051336.1	complement(164933972..164957081)	4.86334	-1.03553	-2.04986	1.00021e-06	0.00010749	308900	protein_coding
Phlpp2	NC_051354.1	37835125..37901804	0.406696	-1.04028	-2.05662	0.00304682	0.0456603	498949	protein_coding
Dip2b	NC_051342.1	131174575..131350417	1.62129	-1.04064	-2.05715	6.94536e-10	2.36359e-07	300231	protein_coding
Slc24a2	NC_051340.1	complement(101499536..101739337)	6.78756	-1.04164	-2.05856	2.08484e-16	3.40559e-13	84550	protein_coding
Gria1	NC_051345.1	41210713..41527283	15.7657	-1.04365	-2.06143	1.98699e-15	2.70478e-12	50592	protein_coding
Trpm3	NC_051336.1	219673200..220557610	0.750753	-1.0441	-2.06208	9.6662e-07	0.000105265	309407	protein_coding
Magi2	NC_051339.1	complement(14388322..15870036)	3.3428	-1.05394	-2.07619	6.8812e-12	3.51264e-09	113970	protein_coding
Pcyox1	NC_051339.1	complement(118832114..118842951)	9.17911	-1.05723	-2.08093	8.46373e-13	6.01109e-10	246302	protein_coding
Rab27b	NC_051353.1	complement(63597554..63794124)	0.922643	-1.05965	-2.08443	4.12491e-06	0.000343778	84590	protein_coding
Spred2	NC_051349.1	94226312..94248162	6.0068	-1.06013	-2.08512	8.95415e-08	1.55602e-05	305539	protein_coding
Gabrg3	NC_051336.1	complement(107627450..108247483)	0.978466	-1.06496	-2.09212	0.00109179	0.022748	79211	protein_coding
Ro60	NC_051348.1	complement(55499514..55520504)	0.404065	-1.06938	-2.09853	0.00293595	0.0445713	304833	protein_coding
Bnip5	NC_051355.1	complement(6957736..6975062)	0.500021	-1.06947	-2.09867	0.00140949	0.0273526	689561	protein_coding
Shc3	NC_051352.1	13652247..13772710	1.57222	-1.06966	-2.09894	5.36956e-05	0.00250777	114858	protein_coding
Kcnf1	NC_051341.1	complement(39962301..39964979)	5.65563	-1.07938	-2.11312	2.07267e-11	9.40472e-09	298908	protein_coding
Abcb7	NC_051356.1	complement(69295598..69436775)	1.0976	-1.08192	-2.11686	0.000175574	0.00590715	302395	protein_coding
Pofut1	NC_051338.1	141708618..141735558	1.09797	-1.08565	-2.12233	9.65222e-06	0.000651525	311551	protein_coding
Pde4b	NC_051340.1	116799827..117367707	1.52546	-1.09395	-2.13458	8.01328e-13	5.94986e-10	24626	protein_coding
Ubr1	NC_051338.1	complement(107813721..107921701)	1.07505	-1.09624	-2.13796	5.57116e-07	6.89431e-05	499877	protein_coding
Pou3f4	NC_051356.1	75858646..75859923	2.40893	-1.09814	-2.14079	0.000263221	0.00800913	29589	protein_coding
Ccr5	NC_051343.1	123752423..123757538	1.13817	-1.09834	-2.14109	0.000329616	0.0093674	117029	protein_coding
Mtmr9	NC_051350.1	complement(37769161..37791195)	1.75935	-1.09995	-2.14348	3.66355e-06	0.000311688	282584	protein_coding
Ubtd2	NC_051345.1	17037716..17100263	3.58434	-1.10269	-2.14754	4.44591e-14	3.82231e-11	287178	protein_coding
Zfp319	NC_051354.1	9702827..9706806	1.3085	-1.10522	-2.15131	0.000253335	0.00785242	291849	protein_coding
Map6d1	NC_051346.1	80734148..80740377	7.6923	-1.11225	-2.16182	2.2061e-08	4.39471e-06	363823	protein_coding
Dzank1	NC_051338.1	complement(131855890..131908217)	1.17906	-1.11473	-2.16554	5.39218e-05	0.00250944	311486	protein_coding
Lcn12	NC_051338.1	complement(8312404..8320206)	0.237431	-1.11594	-2.16736	0.00177795	0.0320239	680602	protein_coding
Dnajc16	NC_051340.1	complement(154073372..154106246)	2.89967	-1.1173	-2.1694	2.51015e-08	4.82392e-06	362652	protein_coding
Arfgef3	NC_051336.1	complement(13245578..13404319)	0.620196	-1.12187	-2.17628	6.27346e-06	0.000478276	292947	protein_coding
Gna11	NC_051342.1	8163752..8177636	12.9143	-1.12528	-2.18144	5.31181e-08	9.74925e-06	81662	protein_coding
Alg10	NC_051342.1	121335042..121340308	0.662259	-1.13045	-2.18926	0.00330295	0.0483455	245960	protein_coding
Lin7c	NC_051338.1	96406825..96414137	2.96	-1.13069	-2.18963	0.0016122	0.029791	60442	protein_coding
Kif13b	NC_051350.1	38908318..39062849	0.906684	-1.13218	-2.1919	4.13607e-07	5.27834e-05	305967	protein_coding
Mgat5	NC_051348.1	38675776..38959697	0.642533	-1.13922	-2.20263	7.28297e-06	0.000535888	65271	protein_coding
Igfbp5	NC_051344.1	complement(74452371..74464953)	1.02692	-1.13957	-2.20315	0.00298695	0.045094	25285	protein_coding
Lgi2	NC_051349.1	58415965..58443450	1.71397	-1.14039	-2.2044	3.62911e-05	0.00187008	305417	protein_coding
Wasf3	NC_051347.1	complement(8563805..8660799)	5.6981	-1.14593	-2.21289	3.0263e-11	1.33607e-08	682937	protein_coding
LOC120099830	NC_051336.1	complement(114155536..114162109)	0.894682	-1.14972	-2.21871	0.00168155	0.030725	120099830	lncRNA
Stk10	NC_051345.1	17117860..17212065	0.881146	-1.15678	-2.22959	1.08161e-07	1.82145e-05	29398	protein_coding
Stxbp5l	NC_051346.1	63334667..63654270	0.912289	-1.15781	-2.23119	1.10517e-05	0.000736857	288080	protein_coding
Pgr	NC_051343.1	6073216..6131552	0.405225	-1.15979	-2.23425	0.00152269	0.0288887	25154	protein_coding
Scrt1	NC_051342.1	complement(108240986..108244636)	15.3115	-1.16111	-2.2363	2.34084e-10	9.06402e-08	366951	protein_coding
Rpl3l	NC_051345.1	13753914..13764458	1.58965	-1.17403	-2.2564	0.00147944	0.0282768	287122	protein_coding
Rasal2	NC_051348.1	complement(69279882..69568647)	0.27656	-1.17581	-2.25919	8.93413e-05	0.00359176	304893	protein_coding
Mob1b	NC_051349.1	complement(19333058..19365845)	0.795475	-1.17877	-2.26384	0.000185884	0.00615906	360920	protein_coding
Klhl11	NC_051345.1	complement(85398487..85409049)	1.38946	-1.17925	-2.2646	1.99462e-05	0.00115951	287706	protein_coding
Setd7	NC_051337.1	complement(135562683..135605468)	2.5427	-1.17995	-2.26569	3.36578e-07	4.5438e-05	689954	protein_coding
Lonrf2	NC_051344.1	complement(41033125..41070551)	3.44974	-1.18301	-2.27049	9.57689e-12	4.60113e-09	301361	protein_coding
Ntn4	NC_051342.1	28186611..28300390	1.34273	-1.1834	-2.27112	0.000434845	0.0114383	299737	protein_coding
Srcin1	NC_051345.1	complement(82511101..82568706)	6.22666	-1.18958	-2.28087	3.96189e-15	4.04484e-12	56029	protein_coding
Nhlrc1	NC_051352.1	17674375..17675565	2.10009	-1.18981	-2.28122	7.0176e-05	0.00303261	364682	protein_coding
Dhcr24	NC_051340.1	121344637..121368853	7.81983	-1.19458	-2.28879	2.7712e-07	3.93631e-05	298298	protein_coding
Ush2a	NC_051348.1	99837445..100503935	0.0810516	-1.19878	-2.29545	0.00244793	0.0395519	289369	protein_coding
Exoc8	NC_051354.1	complement(52855010..52857499)	1.8976	-1.20152	-2.29983	2.9459e-07	4.07808e-05	245709	protein_coding
Rab11fip2	NC_051336.1	complement(258950535..259094555)	0.728746	-1.20388	-2.30359	5.37325e-05	0.00250777	308003	protein_coding
Maml3	NC_051337.1	complement(135722585..136136975)	0.485914	-1.20438	-2.30439	0.000380597	0.0104193	310405	protein_coding
Ncs1	NC_051338.1	14523220..14568829	16.2409	-1.20701	-2.30858	1.87382e-13	1.45756e-10	65153	protein_coding
Ankrd52	NC_051342.1	806829..820481	1.27145	-1.2146	-2.32076	2.27681e-06	0.000214981	362811	protein_coding
Pcdhgc5	NC_051353.1	29647201..29666336	17.6412	-1.21524	-2.3218	4.56135e-12	2.48365e-09	641525	protein_coding
Gna13	NC_051345.1	94337939..94370774	1.23898	-1.21531	-2.32191	0.00207536	0.0355564	303634	protein_coding
Syngr1	NC_051342.1	111635911..111659341	12.9686	-1.21675	-2.32423	1.2013e-09	3.63395e-07	29205	protein_coding
Mn1	NC_051347.1	complement(45184060..45220102)	4.38384	-1.21724	-2.32502	1.00108e-10	4.19299e-08	498194	protein_coding
RGD1310429	NC_051345.1	complement(65360924..65373864)	1.75615	-1.22075	-2.33068	3.38847e-06	0.000289794	303764	protein_coding
Tspyl4	NC_051355.1	38098756..38100752	14.0677	-1.22898	-2.344	3.56698e-21	1.45667e-17	309828	protein_coding
Pgap1	NC_051344.1	complement(55975574..56044325)	0.619794	-1.22961	-2.34504	0.000176111	0.00590715	316400	protein_coding
Gnl3l	NC_051356.1	complement(19961277..19994454)	3.70626	-1.24421	-2.36889	2.75572e-09	7.26042e-07	100034253	protein_coding
Pcdhga4	NC_051353.1	29508152..29543103	0.721512	-1.24644	-2.37255	1.24315e-09	3.69216e-07	252894	protein_coding
Myo9a	NC_051343.1	60149234..60348726	0.78804	-1.24878	-2.3764	2.49915e-09	6.74388e-07	171296	protein_coding
Fbxl18	NC_051347.1	11674538..11701317	1.47065	-1.25309	-2.38351	7.35052e-10	2.45042e-07	678726	protein_coding
Tmc7	NC_051336.1	complement(172855777..172905796)	0.695082	-1.25336	-2.38396	0.000445724	0.0116533	499254	protein_coding
Adam23	NC_051344.1	64862878..65006515	3.52676	-1.26893	-2.40983	2.53978e-10	9.42892e-08	301460	protein_coding
Usp22	NC_051345.1	complement(45831226..45855325)	12.3174	-1.26931	-2.41046	2.63528e-15	3.07481e-12	303201	protein_coding
Hrc	NC_051336.1	95813262..95816987	1.81661	-1.28224	-2.43217	0.00228132	0.0376038	292905	protein_coding
Cntnap5a	NC_051348.1	8960951..9962906	0.258762	-1.28744	-2.44095	0.000403039	0.0108284	297832	protein_coding
Add2	NC_051339.1	118444594..118538505	4.77223	-1.29331	-2.45089	1.38105e-14	1.32703e-11	24171	protein_coding
Hspa13	NC_051346.1	complement(14375669..14389853)	2.98584	-1.29747	-2.45798	2.86088e-07	4.02866e-05	29734	protein_coding
Cds2	NC_051338.1	119514963..119553555	3.36919	-1.3025	-2.46655	6.95922e-08	1.23564e-05	114101	protein_coding
Mertk	NC_051338.1	115939351..116045141	2.283	-1.31137	-2.48177	2.15543e-09	5.96763e-07	65037	protein_coding
Mybpc3	NC_051338.1	77095165..77113406	2.22108	-1.32283	-2.50157	0.00168878	0.0308225	295929	protein_coding
Gpr101	NC_051356.1	complement(135540042..135543958)	0.920442	-1.32309	-2.50201	0.000386857	0.0105498	317608	protein_coding
Chrnb2	NC_051337.1	complement(175181402..175189619)	4.58597	-1.34327	-2.53726	5.77513e-08	1.04819e-05	54239	protein_coding
Hyal1	NC_051343.1	108250654..108254526	2.13847	-1.3583	-2.56383	1.12103e-07	1.86858e-05	367166	protein_coding
Slc7a14	NC_051337.1	112065286..112171319	0.865593	-1.37307	-2.59022	0.000255163	0.00787918	499587	protein_coding
Gpd1l	NC_051343.1	complement(114591103..114620771)	3.61197	-1.39173	-2.62392	1.42001e-07	2.28314e-05	363159	protein_coding
Syt13	NC_051338.1	78877200..78915375	8.25394	-1.39273	-2.62576	2.27075e-10	9.04701e-08	80977	protein_coding
Cacng4	NC_051345.1	complement(92686100..92745601)	15.7662	-1.39454	-2.62904	9.07389e-09	2.08763e-06	140725	protein_coding
Cacna2d1	NC_051339.1	complement(18950611..19374969)	1.96824	-1.40015	-2.63929	4.29907e-10	1.52664e-07	25399	protein_coding
Abca5	NC_051345.1	complement(95240159..95309195)	0.429551	-1.40039	-2.63973	3.27697e-05	0.00173796	286970	protein_coding
Myoz2	NC_051337.1	complement(211141463..211168202)	3.30934	-1.41682	-2.66996	0.00267115	0.0416745	295426	protein_coding
Dok6	NC_051353.1	complement(82572762..83015951)	0.922314	-1.42219	-2.67991	0.000178755	0.00597995	498898	protein_coding
Spcs3	NC_051351.1	37305358..37310792	3.15002	-1.43289	-2.69987	1.89346e-06	0.000188596	680782	protein_coding
Mmp19	NC_051342.1	1221229..1229555	0.334817	-1.44307	-2.71899	0.00111506	0.0231737	304608	protein_coding
Hspb7	NC_051340.1	153727782..153731268	5.07194	-1.45374	-2.73918	0.00177855	0.0320239	50565	protein_coding
Cdkal1	NC_051352.1	34718680..34769614	1.27653	-1.46966	-2.76957	0.00272086	0.0422484	361243	protein_coding
Zfp597	NC_051345.1	11653169..11658843	0.935012	-1.47498	-2.7798	0.000348214	0.00975102	266774	protein_coding
Smcr8	NC_051345.1	45457962..45465101	1.14144	-1.47594	-2.78165	2.17482e-08	4.38589e-06	497918	protein_coding
RGD1308750	NC_051356.1	complement(149570869..149572962)	1.40443	-1.48264	-2.79459	4.56556e-07	5.78128e-05	294066	protein_coding
LOC100361087	NC_051348.1	complement(82533538..82538676)	1.00537	-1.50878	-2.84569	0.000694868	0.01631	100361087	protein_coding
Prkce	NC_051341.1	complement(7965048..8451966)	7.8376	-1.50886	-2.84586	7.69617e-20	2.09528e-16	29340	protein_coding
Pnma8c	NC_051336.1	77669040..77671531	5.2059	-1.51764	-2.86323	2.22779e-15	2.79931e-12	120099770	protein_coding
Gjc3	NC_051347.1	complement(16899846..16912309)	0.965028	-1.51869	-2.86531	1.42565e-07	2.28314e-05	288529	protein_coding
Cdk5r1	NC_051345.1	65484266..65485467	8.8453	-1.52646	-2.88078	3.16362e-15	3.44518e-12	116671	protein_coding
Grin2a	NC_051345.1	5630684..6043341	0.493205	-1.52787	-2.8836	2.68589e-06	0.000243745	24409	protein_coding
Palm2	NC_051340.1	72313646..72450645	0.625807	-1.54007	-2.90809	7.81734e-05	0.00331679	103692368	protein_coding
Bcl2	NC_051348.1	complement(22689783..22853920)	0.292157	-1.54413	-2.91628	0.000291258	0.00852634	24224	protein_coding
Myl3	NC_051343.1	110738669..110744814	33.4395	-1.55675	-2.9419	0.000268792	0.00810094	24585	protein_coding
Kif5a	NC_051342.1	complement(63051894..63089024)	77.0726	-1.56138	-2.95136	4.54986e-31	7.4322e-27	314906	protein_coding
Tnnt2	NC_051348.1	47267325..47285390	55.3948	-1.59237	-3.01545	0.000224036	0.00711991	24837	protein_coding
Srgap3	NC_051339.1	complement(145839369..146070556)	3.31469	-1.59881	-3.02894	7.38228e-20	2.09528e-16	500287	protein_coding
Myh6	NC_051350.1	complement(28418120..28442316)	13.2036	-1.60392	-3.03969	6.1693e-05	0.00277619	29556	protein_coding
Lrrc75b	NC_051355.1	13100302..13106503	0.916841	-1.62084	-3.07553	0.000476017	0.0122506	100365744	protein_coding
Myl2	NC_051347.1	complement(34454223..34468554)	61.311	-1.65685	-3.15328	0.000106123	0.00407887	363925	protein_coding
Slc6a11	NC_051339.1	147297972..147413319	5.772	-1.66269	-3.16607	7.72344e-12	3.8231e-09	79213	protein_coding
Tnnc1	NC_051351.1	6400801..6405419	25.3375	-1.66753	-3.17671	9.70112e-05	0.00380019	290561	protein_coding
Ston2	NC_051341.1	complement(110567485..110676376)	0.6088	-1.70015	-3.24934	7.54287e-06	0.000550057	314349	protein_coding
Mrtfb	NC_051345.1	1116315..1278106	3.27545	-1.70221	-3.25399	4.41568e-18	9.25599e-15	100362470	protein_coding
Ckm	NC_051336.1	79061390..79071721	10.6499	-1.70554	-3.26152	0.000404258	0.0108433	24265	protein_coding
Actc1	NC_051338.1	complement(100811987..100817523)	38.7563	-1.71214	-3.27647	0.000152081	0.00529883	29275	protein_coding
Lrrc10	NC_051342.1	52686972..52688369	1.50067	-1.72285	-3.30087	0.00166934	0.0305544	314848	protein_coding
Cox6a2	NC_051336.1	complement(182788528..182790746)	20.9192	-1.75007	-3.36375	0.00135181	0.0265087	25278	protein_coding
LOC102556178	NC_051339.1	49775146..49777251	1.08408	-1.7547	-3.37457	3.74538e-05	0.0018883	102556178	protein_coding
Pgam2	NC_051349.1	complement(80681796..80683907)	4.43984	-1.82481	-3.54261	0.00117433	0.0240083	24959	protein_coding
Tacr3	NC_051337.1	223266536..223363791	0.304458	-1.84814	-3.60036	0.00161476	0.0298047	24808	protein_coding
LOC120098167	NC_051353.1	28589108..28818722	0.146092	-1.89665	-3.72348	0.000978471	0.0208388	120098167	protein_coding
Hs6st3	NC_051350.1	96281502..97000804	1.12499	-1.93907	-3.83457	1.74474e-08	3.60765e-06	364476	protein_coding
Lrrc58	NC_051346.1	complement(62850507..62862829)	1.42643	-1.94741	-3.85683	6.29989e-07	7.62286e-05	303919	protein_coding
Nos1	NC_051347.1	complement(38615111..38795492)	0.877557	-1.94915	-3.86146	1.67774e-13	1.3703e-10	24598	protein_coding
Csrp3	NC_051336.1	complement(98528067..98546647)	3.04405	-1.95484	-3.87674	0.000101869	0.0039432	117505	protein_coding
Mb	NC_051342.1	complement(108759903..108767134)	68.1715	-2.00041	-4.00114	3.81973e-05	0.00191397	59108	protein_coding
Xkr7	NC_051338.1	141500908..141525062	0.321131	-2.0764	-4.21752	4.90507e-05	0.00234282	311549	protein_coding
Perm1	NC_051340.1	166800030..166805323	0.266635	-2.09721	-4.27882	0.000529804	0.0133144	313776	protein_coding
LOC120098166	NC_051353.1	28626060..28818723	0.0878615	-2.13655	-4.39711	0.00123271	0.0247984	120098166	protein_coding
Adcy1	NC_051349.1	81911240..82020594	2.10287	-2.17388	-4.51236	4.53308e-18	9.25599e-15	305509	protein_coding
Cox8b	NC_051336.1	complement(195977183..195978643)	11.1233	-2.31513	-4.9765	6.66918e-05	0.00291286	25250	protein_coding
Neurl1b	NC_051345.1	complement(16758097..16784943)	1.11617	-2.36031	-5.13482	1.58668e-07	2.49216e-05	303019	protein_coding
Aqp7	NC_051340.1	complement(56171649..56186642)	0.216039	-2.54611	-5.84057	0.00248578	0.0399445	29171	protein_coding
LOC501491	NC_051355.1	complement(43755510..43756937)	1.15197	-2.57931	-5.97654	2.2502e-05	0.0012919	501491	protein_coding
Stk32b	NC_051349.1	73077944..73336128	0.0354009	-2.93866	-7.66699	0.000149107	0.00524577	305431	protein_coding
LOC120097355	NC_051336.1	164913704..164917576	0.101811	-2.95748	-7.76768	0.0015657	0.0293637	120097355	lncRNA

## Sheet: Overlapping Genes
WT vs. WT+PSU AND WT+PSU vs. HIV+PSU comparison_overlaping genes
Ckm
Hspb7
LOC102551714
Yjefn3
Avp
Oxt
HIV vs. HIV+PSU AND WT+PSU vs. HIV+PSU comparison_overlaping genes
Gabrg3
Cebpb
Myl3
Tnnt2
Myh6
Myl2
Csrp3
Tnnc1
Actc1
Cox6a2
Pgam2
Mb
Cox8b
LOC501491
WT vs. WT+PSU AND HIV vs. HIV+PSU comparison_overlaping genes
LOC108348108
Hspa1b
Pdk4
Nr4a3
Tmem25
Maff
LOC102551544
Apold1
Hspb1
Fos
Fosb
Egr4
Fosl2
Klf4
Egr2
Junb
P2ry1
Scube1
Rasgef1c
Rtn4rl2
Stpg1
Scl30a3
Bhlhe22
Tafa1
Pnck
LOC108348833
Ccdc33
Lomc
Gh1
